# Supplementary material for: Revealing the Diversity and Complex Relationships of Croatian Olive Germplasm
Source: Int J Mol Sci. 2024 Mar 9;25(6):3170. doi: 10.3390/ijms25063170 (PMC10969937; doi:10.3390/ijms25063170)
Supplement: Supplementary file 1 [file ijms-25-03170-s001.zip › Table S1_rev.xlsx]

## Sheet: TableS1
Sample ID	Presumed cultivar	Etymology	Sample	Locality	Redundancy group	Number of samples	Identified cultivar	Number of different allels	Reasons of differentiation
S003	Buža	buža (dial.) = hole	Buža 1	Buje	G01	13	Crnica		Representative sample of Buža, synonymy of Crnica
S006	Buža	buža (dial.) = hole	Buža 3	Vodnjan					Duplicate of representative Buža
S007	Buža	buža (dial.) = hole	Buža 2	Bale					Duplicate of representative Buža
S008	Buža	buža (dial.) = hole	Buža 4	Vodnjan					Duplicate of representative Buža
S011	Crnica	crno = black	Crnica	Dubrovnik					Representative genotype
S025	Istarska Crnica	Istarska = Istrian; crno = black	Istarska Crnica	Istarske Toplice					Synonymy
S063	Plominka	Plominka = female from Plomin	Plominka 1	Plomin					Representative sample of Plominka, synonymy of Crnica
S064	Plominka	Plominka = female from Plomin	Plominka 2	Cres				1	Duplicate of representative Plominka
S065	Plominka	Plominka = female from Plomin	Plominka 3	Cres					Duplicate of representative Plominka
S073	Slatka	slatko = sweet	Slatka 2	Krk					Prospecting error
S076	Starovjerka	staro = old; vjera = faith	Starovjerka 2	Lošinj					Prospecting error
S081	Verunka	unknown	Verunka	Dugi otok				1	Synonymy
S087	Žižulača	žižula = jujube	Žižulača	Lošinj					Synonymy
S026	Istrijanka	Istrijanka = female from Istria	Istrijanka 1	Unije	G02	13	Oblica		Prospecting error
S038	Lumbardeška	Lumbardeška = female from Lumbarda	Lumbardeška	Dubrovnik					Synonymy
S046	Oblica	oblo = rounded	Oblica 01	Hvar				3	Very scarce genetic differentiation with representative genotype
S047	Oblica	oblo = rounded	Oblica 02	Kaštel Stari					Representative genotype
S048	Oblica	oblo = rounded	Oblica 03	Lošinj					Duplicate
S050	Oblica	oblo = rounded	Oblica 05	Dubrovnik					Duplicate
S051	Oblica	oblo = rounded	Oblica 06	Pelješac					Duplicate
S052	Oblica	oblo = rounded	Oblica 07	Rab					Duplicate
S053	Oblica	oblo = rounded	Oblica 08	Dugi otok					Duplicate
S054	Oblica	oblo = rounded	Oblica 09	Dugi otok					Duplicate
S055	Oblica	oblo = rounded	Oblica 10	Dugi otok					Duplicate
S056	Oblica	oblo = rounded	Oblica 11	Hvar					Duplicate
S072	Slatka	slatko = sweet	Slatka 1	Unije					Synonymy
S012	Divikuja	divija (dial.) = wild	Divikuja 1	Cres	G03	5	Karbonaca		Prospecting error
S029	Karbonaca	karbon/karbun (dial.) = black	Karbonaca 1	Vodnjan				1	Very scarce genetic differentiation with representative genotype
S030	Karbonaca	karbon/karbun (dial.) = black	Karbonaca 2	Bale					Representative genotype
S031	Karbunčela	karbon/karbun (dial.) = black	Karbunčela 1	Ugljan				1	Very scarce genetic differentiation with representative genotype
S032	Karbunčela	karbon/karbun (dial.) = black	Karbunčela 2	Dugi otok				3	Very scarce genetic differentiation with representative genotype
S014	Drobnica	drobna (dial.) = fertile	Drobnica 1	Ugljan	G04	4	Drobnica		Representative genotype
S015	Drobnica	drobna (dial.) = fertile	Drobnica 2	Dugi otok					Duplicate of representative genotype
S022	Istarska bjelica	Istarska = Istrian; bijelo = white	Istarska bjelica 1	Istarske Toplice					Prospecting error
S045	Naška	naš = our	Naška	Krk				3	Synonymy
S027	Istrijanka	Istrijanka = female from Istria	Istrijanka 2	Veli Lošinj	G05	4	Slivnjača		Synonymy
S041	Mastrinka Lošinj	mastrinka (dial.) = wild olive; Lošinj = Lošinj	Mastrinka Lošinj	Lošinj				1	Synonymy
S074	Slivnjača	unknown	Slivnjača	Cres					Representative genotype
S075	Starovjerka	staro = old; vjera = faith	Starovjerka 1	Unije					Synonymy
S068	Rošinjola	unknown	Rošinjola	Bale	G06	4	Rošinjola		Representative genotype
S070	Rovinješka	Rovinješka = female from Rovinj	Rovinješka	Vodnjan					Synonymy
S089	Unknown		Unknown 01	Rovinj				1	Prospecting error
S084	Zelena	zelena = green	Zelena 2	Bale				1	Prospecting error
S078	Uljarica	ulje = oil	Uljarica	Dubrovnik	G07	3	Uljarica		Representative genotype
S082	Vrtunščica	vrt = garden	Vrtunščica	Vela Luka					Synonymy
S088	Zuzorka	unknown	Zuzorka	Dubrovnik					Synonymy
S009	Buža ženska vodnjanska	buža (dial.) = hole; ženska vodnjanska = female form Vodnjan	Buža ženska vodnjanska 1	Bale	G08	3	Buža ženska vodnjanska		Representative genotype
S010	Buža ženska vodnjanska	buža (dial.) = hole; ženska vodnjanska = female form Vodnjan	Buža ženska vodnjanska 2	Vodnjan				1	Very scarce genetic differentiation with representative genotype
S090	Unknown		Unknown 02	Rovinj					Prospecting error
S005	Buža puntoža	buža (dial.) = hole; punat (dial.) = nipple	Buža puntoža	Bale	G09	2	Buža puntoža		Representative genotype
S092	Unknown		Unknown 04	Rovinj					Prospecting error
S016	Dubravka	dubrava = oak grove	Dubravka	Dubrovnik	G10	2	Dubravka		Representative genotype
S085	Želudarica	želud (dial.) = acorn	Želudarica	Dubrovnik					Synonymy
S035	Levantinka	Levantinka = female from Levant	Levantinka 1	Hvar	G11	2	Levantinka		Representative genotype
S036	Levantinka	Levantinka = female from Levant	Levantinka 2	Pelješac					Duplicate
S102	Unknown		Unknown 14	Dugi otok	G12	2	Velika Lastovka		Prospecting error
S079	Velika Lastovka	veliko = big; lastovka = female from Lastovo	Velika Lastovka	Dubrovnik					Representative genotype
S001	Bjelica	bijelo = white	Bjelica	Dubrovnik	G13	2	Bjelica		Representative genotype
S059	Paštrica	unknown	Paštrica	Pelješac				1	Synonymy
S023	Istarska bjelica	Istarska = Istrian; bijelo = white	Istarska bjelica 2	Krk	G14	2	Istarska bjelica	1	Very scarce genetic differentiation with representative genotype
S024	Istarska bjelica	Istarska = Istrian; bijelo = white	Istarska bjelica 3	Buzet					Representative genotype
S017	Dužica	dugo = long	Dužica 1	Hvar	G15	2	Dužica	1	Very scarce genetic differentiation with representative genotype
S018	Dužica	dugo = long	Dužica 2	Dubrovnik					Representative genotype
S002	Bova	bova (dial.) = buoy	Bova	Poreč	Unique	1	Bova
S004	Buža bjelica	buža (dial.) = hole; bijelo = white	Buža bjelica	Buje	Unique	1	Buža bjelica
S013	Divikuja	divija (dial.) = wild	Divikuja 2	Cres	Unique	1	Divikuja
S019	Galka	unknown	Galka	Dugi otok	Unique	1	Galka
S020	Grčka	Grčka = Greece	Grčka	Vela Luka	Unique	1	Grčka
S021	Grozdača	grozd = cluster	Grozdača	Mljet	Unique	1	Grozdača
S028	Jeruzalemka	Jeruzalemka = female from Jerusalem	Jeruzalemka	Dubrovnik	Unique	1	Jeruzalemka
S033	Krvavica	krv = blood	Krvavica	Otavice	Unique	1	Krvavica
S034	Lastovka	Lastovka = female from Lastovo	Lastovka	Hvar	Unique	1	Lastovka
S037	Linka	unknown	Linka	Rovinj	Unique	1	Linka
S039	Marana	unknown	Marana	Vodnjan	Unique	1	Marana
S040	Mastrinka stara	mastrinka (dial.) = wild olive; stara = old	Mastrinka stara	Kaštel Stari	Unique	1	Mastrinka stara
S043	Mezanica Dubrovnik	unknown	Mezanica Dubrovnik	Dubrovnik	Unique	1	Mezanica Dubrovnik
S042	Mezanica Mljet	unknown	Mezanica Mljet	Mljet	Unique	1	Mezanica Mljet
S044	Mrčakinja	mrča (dial.) = myrtle (Myrtus communis L.)	Mrčakinja	Dubrovnik	Unique	1	Mrčakinja
S049	Oblica	oblo = rounded	Oblica 04	Ugljan	Unique	1	Oblica Ugljan
S057	Oštrica	oštro = sharp	Oštrica	Ugljan	Unique	1	Oštrica
S058	Pačica	pače = duckling	Pačica	Mljet	Unique	1	Pačica
S060	Pavlovićeva	Pavlović = family name Pavlović	Pavlovićeva	Savudrija	Unique	1	Pavlovićeva
S061	Piculja	pica (dial.) = fruit stone	Piculja	Dubrovnik	Unique	1	Piculja
S062	Pinjola	pinjol (dial.) = pine nuts	Pinjola	Dugi otok	Unique	1	Pinjola
S066	Puljka	unknown	Puljka	Ugljan	Unique	1	Puljka
S067	Resulja	resa = catkin	Resulja	Mljet	Unique	1	Resulja
S069	Rosulja	rosa = dew	Rosulja	Krk	Unique	1	Rosulja
S071	Sitnica	sitno = small	Sitnica	Dubrovnik	Unique	1	Sitnica
S077	Štorta	unknown	Štorta	Buje	Unique	1	Štorta
S091	Unknown		Unknown 03	Rovinj	Unique	1	Unknown 03
S093	Unknown		Unknown 05	Rovinj	Unique	1	Unknown 05
S094	Unknown		Unknown 06	Dugi otok	Unique	1	Unknown 06
S095	Unknown		Unknown 07	Dugi otok	Unique	1	Unknown 07
S096	Unknown		Unknown 08	Dugi otok	Unique	1	Unknown 08
S097	Unknown		Unknown 09	Dugi otok	Unique	1	Unknown 09
S098	Unknown		Unknown 10	Dugi otok	Unique	1	Unknown 10
S099	Unknown		Unknown 11	Dugi otok	Unique	1	Unknown 11
S100	Unknown		Unknown 12	Dugi otok	Unique	1	Unknown 12
S101	Unknown		Unknown 13	Dugi otok	Unique	1	Unknown 13
S103	Unknown		Unknown 15	Dugi otok	Unique	1	Unknown 15
S104	Unknown		Unknown 16	Dugi otok	Unique	1	Unknown 16
S105	Unknown		Unknown 17	Dugi otok	Unique	1	Unknown 17
S106	Unknown		Unknown 18	Kaštel Stari	Unique	1	Unknown 18
S107	Unknown		Unknown 19	Hvar	Unique	1	Unknown 19
S108	Unknown		Unknown 20	Hvar	Unique	1	Unknown 20
S080	Velika Sitnjaka	veliko = big; sitno = small	Velika Sitnjaka	Dubrovnik	Unique	1	Velika Sitnjaka
S083	Zelena	zelena = green	Zelena 1	Bale	Unique	1	Zelena
S086	Žižolera	žižula = jujube (Ziziphus jujuba (L.) Gaertn.)	Žižolera	Vodnjan	Unique	1	Žižolera
